# Supplementary material for: Review of the grassland leafhopper genus Exitianus Ball (Hemiptera, Cicadellidae, Deltocephalinae, Chiasmini) from China
Source: Zookeys. 2013 Sep 20;(333):31–43. doi: 10.3897/zookeys.333.5324 (PMC3800832; doi:10.3897/zookeys.333.5324)
Supplement: XML Treatment for Exitianus [file zookeys.333.5324-treatment1.xml]

<!DOCTYPE tp:taxon-treatment
  PUBLIC "-//TaxonX//DTD Taxonomic Treatment Publishing DTD v0 20100105//EN" "tax-treatment-NSO.dtd">
<tp:taxon-treatment xmlns:tp="http://www.plazi.org/taxpub"><tp:treatment-meta><mixed-citation publication-type="journal"><person-group><name><surname>Duan</surname><given-names>Yani</given-names></name><name><surname>Zhang</surname><given-names>Yalin</given-names></name></person-group><article-title>Review of the grassland leafhopper genus <italic>Exitianus</italic> Ball (Hemiptera, Cicadellidae, Deltocephalinae, Chiasmini) from China</article-title><source>Zookeys</source><day>20</day><month>9</month><year>2013</year><volume>2013</volume><issue>333</issue><fpage>31</fpage><lpage>43</lpage><pub-id pub-id-type="doi">10.3897/zookeys.333.5324</pub-id></mixed-citation></tp:treatment-meta><tp:nomenclature><tp:taxon-name>
                        <tp:taxon-name-part taxon-name-part-type="genus">Exitianus</tp:taxon-name-part>
                       <object-id xmlns:xlink="http://www.w3.org/1999/xlink" xlink:type="simple">http://species-id.net/wiki/Exitianus</object-id>
                    </tp:taxon-name><tp:taxon-authority>Ball</tp:taxon-authority><tp:nomenclature-citation-list><tp:nomenclature-citation><tp:taxon-name>Exitianus</tp:taxon-name><comment> Ball, 1929: 5. Type species: <italic><tp:taxon-name>Cicadula obscurinervis</tp:taxon-name></italic> Stål.</comment></tp:nomenclature-citation><tp:nomenclature-citation><tp:taxon-name>Mimodrylix</tp:taxon-name><comment> Zachvatkin, 1935: 108. Type species: <italic><tp:taxon-name>Athysanus capicola</tp:taxon-name></italic> Stål. Synonymized by <xref ref-type="bibr" rid="B12">Evans 1947</xref>: 235.</comment></tp:nomenclature-citation><tp:nomenclature-citation><tp:taxon-name>Exitianus</tp:taxon-name><comment>; <xref ref-type="bibr" rid="B30">Ross 1968</xref>: 1–30 [Review].</comment></tp:nomenclature-citation><tp:nomenclature-citation><tp:taxon-name>Exitianus</tp:taxon-name><comment>; Oman et al. 1990: 213 [Listed; <tp:taxon-name>Athysanini</tp:taxon-name>].</comment></tp:nomenclature-citation><tp:nomenclature-citation><tp:taxon-name>Exitianus</tp:taxon-name><comment>; <xref ref-type="bibr" rid="B13">Fang et al. 1993</xref> [Phylogeny, mitochondrial sequences].</comment></tp:nomenclature-citation><tp:nomenclature-citation><tp:taxon-name>Exitianus</tp:taxon-name><comment>; <xref ref-type="bibr" rid="B11">Emeljanov 1999</xref>: 547 [To <tp:taxon-name>Doraturini</tp:taxon-name>].</comment></tp:nomenclature-citation><tp:nomenclature-citation><tp:taxon-name>Exitianus</tp:taxon-name><comment>; <xref ref-type="bibr" rid="B10">Dmitriev 2003</xref>: 677 [Immatures].</comment></tp:nomenclature-citation><tp:nomenclature-citation><tp:taxon-name>Exitianus</tp:taxon-name><comment>; <xref ref-type="bibr" rid="B35">Zahniser and Dietrich 2013</xref>: 56 [To <tp:taxon-name>Chiasmini</tp:taxon-name>].</comment></tp:nomenclature-citation></tp:nomenclature-citation-list></tp:nomenclature><tp:treatment-sec sec-type="Remarks"><title>Remarks.</title><p>An adequate description of this genus is given by <xref ref-type="bibr" rid="B30">Ross (1968)</xref>. See introduction for the main distinguishing features. The two species from China can be separated by the following key.</p></tp:treatment-sec><tp:treatment-sec sec-type="Key to species of Exitianus Ball from China"><title>Key to species of <italic><tp:taxon-name>Exitianus</tp:taxon-name></italic> Ball from China</title><table-wrap content-type="key" position="anchor" orientation="portrait"><table><tbody><tr><td rowspan="1" colspan="1">1</td><td rowspan="1" colspan="1">Vertex usually with transverse arcuate brown band interrupted medially (<xref ref-type="fig" rid="F1">Plate I: A–B</xref>). Scutellum with dark brown basal triangles (<xref ref-type="fig" rid="F1">Plate I: A–B</xref>). <!--PageBreak-->Male pygofer side with 2–6 apical brown or black macrosetae (<xref ref-type="fig" rid="F1">Figs 1A–D</xref>). Aedeagal shaft slightly laterally compressed with small gonoduct (<xref ref-type="fig" rid="F3">Fig. 2C</xref>); without processes (<xref ref-type="fig" rid="F3">Figs 2B–C</xref>). Female VIIth sternite with posterior margin tri-lobed (<xref ref-type="fig" rid="F1">Plate I: D</xref>)</td><td rowspan="1" colspan="1"><italic><tp:taxon-name>Exitianus nanus</tp:taxon-name></italic></td></tr><tr><td rowspan="1" colspan="1">–</td><td rowspan="1" colspan="1">Vertex usually with transverse arcuate brown band complete (<xref ref-type="fig" rid="F4">Plate II: A–E</xref>). Scutellum with faint brown basal triangles (<xref ref-type="fig" rid="F4">Plate II: A–E</xref>). Male pygofer side with 2–3 apical brown or black macrosetae (<xref ref-type="fig" rid="F5">Figs 3</xref><xref ref-type="fig" rid="F6">–4</xref>). Aedeagal shaft strongly laterally compressed, gonopore large with rim forming concave margin in lateral view; with pair of small dorsobasal processes (<xref ref-type="fig" rid="F7">Figs 5G</xref><xref ref-type="fig" rid="F8">, 6</xref>). Female VIIth sternite with a shallow notch in mid-line (<xref ref-type="fig" rid="F4">Plate II: G</xref>).</td><td rowspan="1" colspan="1"><italic><tp:taxon-name>Exitianus indicus</tp:taxon-name></italic></td></tr></tbody></table></table-wrap><fig id="F1" position="float" orientation="portrait"><label>Plate I.</label><caption><p><italic><tp:taxon-name>Exitianus nanus</tp:taxon-name></italic>.<bold>A–B</bold> habitus, dorsal view <bold>C</bold> face <bold>D</bold> the end of female abdomen, ventral view.</p></caption><graphic xmlns:xlink="http://www.w3.org/1999/xlink" xlink:href="ZooKeys-333-031-g001.jpg" position="float" orientation="portrait" xlink:type="simple"/></fig></tp:treatment-sec><tp:treatment-sec><!--Section generated to contain objects referenced in tp:taxon-treatment.--><fig id="F3" position="float" orientation="portrait"><label>Figure 2.</label><caption><p><italic><tp:taxon-name>Exitianus nanus</tp:taxon-name></italic>.<bold>A</bold> style, dorsal view <bold>B, C</bold> aedeagus, ventral and lateral view, respectively.</p></caption><graphic xmlns:xlink="http://www.w3.org/1999/xlink" xlink:href="ZooKeys-333-031-g003.jpg" position="float" orientation="portrait" xlink:type="simple"/></fig><fig id="F4" position="float" orientation="portrait"><label>Plate II.</label><caption><p><italic><tp:taxon-name>Exitianus indicus</tp:taxon-name></italic>.<bold>A–E</bold> habitus, dorsal view <bold>F</bold> face <bold>G</bold> the end of female abdomen, ventral view.</p></caption><graphic xmlns:xlink="http://www.w3.org/1999/xlink" xlink:href="ZooKeys-333-031-g004.jpg" position="float" orientation="portrait" xlink:type="simple"/></fig><fig id="F5" position="float" orientation="portrait"><label>Figure 3.</label><caption><p><italic><tp:taxon-name>Exitianus indicus</tp:taxon-name></italic>. <bold>A–J</bold> male pygofer side, lateral view from the same specimen, respectively.</p></caption><graphic xmlns:xlink="http://www.w3.org/1999/xlink" xlink:href="ZooKeys-333-031-g005.jpg" position="float" orientation="portrait" xlink:type="simple"/></fig><fig id="F6" position="float" orientation="portrait"><label>Figure 4.</label><caption><p><italic><tp:taxon-name>Exitianus indicus</tp:taxon-name></italic>. <bold>A–H</bold> male pygofer side, lateral view.</p></caption><graphic xmlns:xlink="http://www.w3.org/1999/xlink" xlink:href="ZooKeys-333-031-g006.jpg" position="float" orientation="portrait" xlink:type="simple"/></fig><fig id="F7" position="float" orientation="portrait"><label>Figure 5.</label><caption><p><italic><tp:taxon-name>Exitianus indicus</tp:taxon-name></italic>. <bold>A–C</bold> subgenital plate, ventral view <bold>D</bold> valve, ventral view <bold>E</bold> style, dorsal view <bold>F</bold> connective, dorsal view <bold>G</bold> aedeagus, dorsal view.</p></caption><graphic xmlns:xlink="http://www.w3.org/1999/xlink" xlink:href="ZooKeys-333-031-g007.jpg" position="float" orientation="portrait" xlink:type="simple"/></fig><fig id="F8" position="float" orientation="portrait"><label>Figure 6.</label><caption><p><italic><tp:taxon-name>Exitianus indicus</tp:taxon-name></italic>. <bold>A–G</bold> aedeagus, lateral view <bold>A, B</bold> (after Ross, 1968)</p></caption><graphic xmlns:xlink="http://www.w3.org/1999/xlink" xlink:href="ZooKeys-333-031-g008.jpg" position="float" orientation="portrait" xlink:type="simple"/></fig></tp:treatment-sec><ref-list><ref id="B12"><mixed-citation xmlns:xlink="http://www.w3.org/1999/xlink" xlink:type="simple"><person-group><name name-style="western"><surname>Evans</surname><given-names>WJ</given-names></name></person-group> (<year>1947</year>)<article-title> A natural classification of leafhoppers (Jassoidea, Homoptera). Part 3. Jassidae.</article-title><source>Transactions of the Royal Entomological Society of London </source><volume>98</volume> (<issue>6</issue>): <fpage>105</fpage>-<lpage>271</lpage>. doi: <ext-link ext-link-type="uri" xlink:href="http://dx.doi.org/10.1111/j.1365-2311.1947.tb01054.x" xlink:type="simple">10.1111/j.1365-2311.1947.tb01054.x</ext-link></mixed-citation></ref><ref id="B30"><mixed-citation xmlns:xlink="http://www.w3.org/1999/xlink" xlink:type="simple"><person-group><name name-style="western"><surname>Ross</surname><given-names>HH</given-names></name></person-group> (<year>1968</year>)<article-title> The evolution and dispersal of the grassland leafhopper genus <italic>Exitianus</italic>, with keys to the Old World species (Cicadellidae-Hemiptera).</article-title><source>Bulletin of the British Museum Entomology </source><volume>22</volume> (<issue>1</issue>): <fpage>1</fpage>-<lpage>30</lpage>.</mixed-citation></ref><ref id="B13"><mixed-citation xmlns:xlink="http://www.w3.org/1999/xlink" xlink:type="simple"><person-group><name name-style="western"><surname>Fang</surname><given-names>Q</given-names></name><name name-style="western"><surname> Black</surname><given-names>WC 4th</given-names></name><name name-style="western"><surname> Blocker</surname><given-names>HD</given-names></name><name name-style="western"><surname> Whitcomb</surname><given-names>RF</given-names></name></person-group> (<year>1993</year>)<article-title> A phylogeny of New Word <italic>Deltocephalus</italic>-like Leafhooper genera base on mitochondrial 16S ribosomal DNA sequences.</article-title><source>Molecular Phylogenetics and Evolution </source><volume>2</volume> (<issue>2</issue>): <fpage>119</fpage>-<lpage>131</lpage>. doi: <ext-link ext-link-type="uri" xlink:href="http://dx.doi.org/10.1006/mpev.1993.1012" xlink:type="simple">10.1006/mpev.1993.1012</ext-link></mixed-citation></ref><ref id="B11"><mixed-citation xmlns:xlink="http://www.w3.org/1999/xlink" xlink:type="simple"><person-group><name name-style="western"><surname>Emeljanov</surname><given-names>AF</given-names></name></person-group> (<year>1999</year>)<article-title> A key to genera of the subfamily Deltocephalinae s.l. (Homoptera, Cicadellidae) from Kazakhstan, Middle Asia, and Mongolia with description of new genera and subgenera.</article-title><source>Entomological Review </source><volume>79</volume> (<issue>5</issue>): <fpage>547</fpage>-<lpage>562</lpage>.</mixed-citation></ref><ref id="B10"><mixed-citation xmlns:xlink="http://www.w3.org/1999/xlink" xlink:type="simple"><person-group><name name-style="western"><surname>Dmitriev</surname><given-names>DA</given-names></name></person-group> (<year>2003</year>)<article-title> Larvae of leafhoppers of the subfamily Deltocephalinae (Homoptera, Cicadellidae) from European Russian and adjacent territories. II. Tribes Grypotini, Selenocephalini, Goniagnathini, Fieberiellini, Tetartostylini, Macrostelini and Doraturini.</article-title><source>Entomologicheskoe Obozrenie </source><volume>82</volume> (<issue>3</issue>): <fpage>650</fpage>-<lpage>686</lpage>.</mixed-citation></ref><ref id="B35"><mixed-citation xmlns:xlink="http://www.w3.org/1999/xlink" xlink:type="simple"><person-group><name name-style="western"><surname>Zahniser</surname><given-names>JN</given-names></name><name name-style="western"><surname>Dietrich</surname><given-names>CH</given-names></name></person-group> (<year>2013</year>)<article-title> A review of the tribes of Deltocephalinae (Hemiptera: Auchenorrhyncha: Cicadellidae).</article-title><source>European Journal of Taxonomy </source><volume>45</volume>: <fpage>1</fpage>-<lpage>211</lpage>.</mixed-citation></ref></ref-list></tp:taxon-treatment>
