# Supplementary material for: Review of the grassland leafhopper genus Exitianus Ball (Hemiptera, Cicadellidae, Deltocephalinae, Chiasmini) from China
Source: Zookeys. 2013 Sep 20;(333):31–43. doi: 10.3897/zookeys.333.5324 (PMC3800832; doi:10.3897/zookeys.333.5324)
Supplement: XML Treatment for Exitianus nanus [file zookeys.333.5324-treatment2.xml]

<!DOCTYPE tp:taxon-treatment
  PUBLIC "-//TaxonX//DTD Taxonomic Treatment Publishing DTD v0 20100105//EN" "tax-treatment-NSO.dtd">
<tp:taxon-treatment xmlns:tp="http://www.plazi.org/taxpub"><tp:treatment-meta><mixed-citation publication-type="journal"><person-group><name><surname>Duan</surname><given-names>Yani</given-names></name><name><surname>Zhang</surname><given-names>Yalin</given-names></name></person-group><article-title>Review of the grassland leafhopper genus <italic>Exitianus</italic> Ball (Hemiptera, Cicadellidae, Deltocephalinae, Chiasmini) from China</article-title><source>Zookeys</source><day>20</day><month>9</month><year>2013</year><volume>2013</volume><issue>333</issue><fpage>31</fpage><lpage>43</lpage><pub-id pub-id-type="doi">10.3897/zookeys.333.5324</pub-id></mixed-citation></tp:treatment-meta><tp:nomenclature><tp:taxon-name>
                        <tp:taxon-name-part taxon-name-part-type="genus">Exitianus</tp:taxon-name-part>
                        <tp:taxon-name-part taxon-name-part-type="species">nanus</tp:taxon-name-part>
                        <object-id xmlns:xlink="http://www.w3.org/1999/xlink" xlink:type="simple">http://species-id.net/wiki/Exitianus_nanus</object-id>
                    </tp:taxon-name><tp:taxon-authority>(Distant)</tp:taxon-authority><xref ref-type="fig" rid="F1">Plate I</xref><xref ref-type="fig" rid="F2">, Figures 1</xref><xref ref-type="fig" rid="F3">–2</xref><tp:nomenclature-citation-list><tp:nomenclature-citation><tp:taxon-name>Athysanus nanus</tp:taxon-name><comment> Distant, 1908: 345.</comment></tp:nomenclature-citation><tp:nomenclature-citation><tp:taxon-name>Athysanus insularis</tp:taxon-name><comment>; <xref ref-type="bibr" rid="B7">Distant 1909</xref>: 47, pl. 4, figs 10, 10a. Synonymized by <xref ref-type="bibr" rid="B30">Ross 1968</xref>: 7.</comment></tp:nomenclature-citation><tp:nomenclature-citation><tp:taxon-name>Athysanus fasciolatus</tp:taxon-name><comment>; <xref ref-type="bibr" rid="B26">Melichar 1911</xref>: 107. Synonymized by <xref ref-type="bibr" rid="B22">Linnavuori 1975</xref>: 626.</comment></tp:nomenclature-citation><tp:nomenclature-citation><tp:taxon-name>Athysanus simillimus</tp:taxon-name><comment>; <xref ref-type="bibr" rid="B24">Matsumura 1914</xref>: 185. Synonymized by <xref ref-type="bibr" rid="B30">Ross 1968</xref>: 7.</comment></tp:nomenclature-citation><tp:nomenclature-citation><tp:taxon-name>Athysanus vulnerans</tp:taxon-name><comment>; <xref ref-type="bibr" rid="B5">Bergevin 1925</xref>: 42, figs 5–9. Synonymized by <xref ref-type="bibr" rid="B30">Ross 1968</xref>: 7.</comment></tp:nomenclature-citation><tp:nomenclature-citation><tp:taxon-name>Limotettix albipennis</tp:taxon-name><comment>; <xref ref-type="bibr" rid="B14">Haupt 1927</xref>: 25, pl. II, figs 20a–c.Synonymized by<xref ref-type="bibr" rid="B9">Dlabola 1963</xref>: 325.</comment></tp:nomenclature-citation><tp:nomenclature-citation><tp:taxon-name>Limotettix unifasciata</tp:taxon-name><comment>; <xref ref-type="bibr" rid="B15">Haupt 1930</xref>: 159, fig. 9. Synonymized by<xref ref-type="bibr" rid="B9">Dlabola 1963</xref>: 325.</comment></tp:nomenclature-citation><tp:nomenclature-citation><tp:taxon-name>Athysanus digressus</tp:taxon-name><comment>; <xref ref-type="bibr" rid="B32">Van Duzee 1933</xref>: 32. Synonymized by <xref ref-type="bibr" rid="B23">Linnavuori and DeLong 1978</xref>: 237.</comment></tp:nomenclature-citation><tp:nomenclature-citation><tp:taxon-name>Exitianus nanus</tp:taxon-name><comment>; <xref ref-type="bibr" rid="B30">Ross 1968</xref>: 7, figs 1–3,15–18, 76.</comment></tp:nomenclature-citation><tp:nomenclature-citation><tp:taxon-name>Exitianus karachiensis</tp:taxon-name><comment>; <xref ref-type="bibr" rid="B1">Ahmed 1986</xref>: 59, fig. 5. Synonymized by <xref ref-type="bibr" rid="B16">Khatri and Webb 2010</xref>: 10.</comment></tp:nomenclature-citation><tp:nomenclature-citation><tp:taxon-name>Exitianus peshawarensis</tp:taxon-name><comment>; <xref ref-type="bibr" rid="B2">Ahmed and Rao 1986</xref>: 76–77, fig. 1. Synonymized by <xref ref-type="bibr" rid="B16">Khatri and Webb 2010</xref>: 10.</comment></tp:nomenclature-citation><tp:nomenclature-citation><tp:taxon-name>Exitianus minor</tp:taxon-name><comment>; <xref ref-type="bibr" rid="B3">Ahmed et al. 1988</xref>: 12, fig. 2. Synonymized by <xref ref-type="bibr" rid="B16">Khatri and Webb 2010</xref>: 10.</comment></tp:nomenclature-citation><tp:nomenclature-citation><tp:taxon-name>Exitianus fulvinervis</tp:taxon-name><comment>; <xref ref-type="bibr" rid="B20">Li and He 1993</xref>: 27; <xref ref-type="bibr" rid="B19">Li et al. 2011</xref>: 68, fig. 55. <bold>syn. n.</bold></comment></tp:nomenclature-citation></tp:nomenclature-citation-list></tp:nomenclature><tp:treatment-sec sec-type="Description"><title>Description.</title><p>Length. Male: 3.0–4.1mm; female: 3.9–5.2mm.</p><p>Yellow-brown with variable brown markings on vertex comprising spots on anterior margin and a more posterior arcuate band interrupted medially (<xref ref-type="fig" rid="F1">Plate I: A–B</xref>); frontoclypeus with faint brown lateral arcs (<xref ref-type="fig" rid="F1">Plate I: C</xref>). Pronotum usually with some dark infuscation (<xref ref-type="fig" rid="F1">Plate I: A–B</xref>). Scutellum with dark brown basal triangles (<xref ref-type="fig" rid="F1">Plate I: A–B</xref>).</p><p>Crown width about 3× length (<xref ref-type="fig" rid="F1">Plate I: A–B</xref>).</p><p><bold>Male genitalia.</bold> Pygofer side usually with 2–6 apical brown or black macrosetae (<xref ref-type="fig" rid="F2">Figs 1A–D</xref>). Style preapical lobe broadly triangular, apophysis evenly tapered to apex <!--PageBreak-->(<xref ref-type="fig" rid="F3">Fig. 2A</xref>). Aedeagal shaft slightly laterally compressed with small subapical dorsal gonoduct (<xref ref-type="fig" rid="F3">Fig. 2C</xref>); without processes (<xref ref-type="fig" rid="F3">Figs 2B–C</xref>).</p><p><bold>Female.</bold> Sternite VII with posterior margin tri-lobed (<xref ref-type="fig" rid="F1">Plate I: D</xref>).</p><fig id="F3" position="float" orientation="portrait"><label>Figure 2.</label><caption><p><italic><tp:taxon-name>Exitianus nanus</tp:taxon-name></italic>.<bold>A</bold> style, dorsal view <bold>B, C</bold> aedeagus, ventral and lateral view, respectively.</p></caption><graphic xmlns:xlink="http://www.w3.org/1999/xlink" xlink:href="ZooKeys-333-031-g003.jpg" position="float" orientation="portrait" xlink:type="simple"/></fig></tp:treatment-sec><tp:treatment-sec sec-type="Material examined"><title>Material examined.</title><p><bold>China: Zhejiang Prov.:</bold> 1 female, Wuyanling, 2.VIII.2005, coll. DY; <bold>Fujian Prov.:</bold> 8 males, 15 females, Wuyishan, Nantan, 12.VIII.2002, coll. SQ; 41 males, 48 females, Guangze County, 23.VIII.2002, coll. SQ; <bold>Jiangxi Prov.:</bold> 16 males, 5 females, Anfu County, 10.VIII.2002, coll. SQ; <bold>Henan Prov.:</bold> 1 male, Baiyunshan, 17.VIII.2008, coll. LL; <bold>Hunan Prov.:</bold> 1 female, Hengshan, 30.VIII.1980, coll. TX; <bold>Guangdong Prov.:</bold> 1 male, 1 female, Shenzhen City, VIII.1986, coll. ZY; <bold>Guangxi Prov.:</bold> 1 female, Fangcheng City, 3.VI.2000, coll. Li Wenzhu (IZCAS); <bold>Hainan Prov.:</bold> 10 males, 2 females, Liangyuan, 10/29.V.1983, coll. ZY; 1 male, Wuzhishan, 640m, 16.V.2007, coll. DY; 2 males, 5 females, Jianfengling, 22.VII.2010, coll. WY; 4 males, Wuzhishan City, Maoyang Town, 3.VIII.2010, coll. Sun Jing; 3 females, Yinggeling, 4.VIII.2010, coll. WY; 30 males, 40 females, Bawangling, 9.VIII.2010, coll. WY; 7 males, 2 females, Limu, 933m, 22.VIII.2010, coll. WY; 61 males, 30 females, Tongguling, 26.VIII.2010, coll. WY; <bold>Yunnan Prov.:</bold> 1 male, Mengla County, Yaoqu Town, 660m, 3.V.1991, coll. Liu Guanchun &amp; Cai Wanzhi; 1 male, Mengla County, Yaoqu Town, 18.VI.1991, coll. WT; 2 females, Mengla County, Menglun, 19.V.1991, coll. WT; 2 males, Jinghong City, Jinghong County, 30.VIII.2010, coll. Han Juan; 1 male, Jinghong City, Jinghong County, 23.X.2010, coll. Chai Yonghui &amp; Feng Jinian; 1 male, Menglian County, 971m, 24.V.2011, coll. LL; 1 male, Lancang County, 25.V.2011, coll. <!--PageBreak-->LL; 2 males, Yexianggu, 1226m, 9.VI.2011, coll. LL; 1 male, Zhenyuan County, 13.VI.2011, coll. LL. All deposited in NWAFU, except where indicated and mainly collected at light. Abbreviations for collectors: DY: Duan Yani; SQ: Sun Qinxia; LL: Lu Lin; TX: Tong Xinwang; ZY: Zhang Yalin; WY: Wang Yang; WT: Wang Yinglun &amp; Tian Rungang.</p></tp:treatment-sec><tp:treatment-sec sec-type="Distribution"><title>Distribution.</title><p>Eastern Hemisphere.</p></tp:treatment-sec><tp:treatment-sec sec-type="Remarks"><title>Remarks.</title><p><italic><tp:taxon-name>Exitianus fulvinervis</tp:taxon-name></italic> was described by Li &amp; He (1993) based on specimens collected from Tibet. As these fall within the variation found in <italic><tp:taxon-name>Exitianus nanus</tp:taxon-name></italic>, the two species are here synonymised.</p><!--PageBreak--></tp:treatment-sec><tp:treatment-sec><!--Section generated to contain objects referenced in tp:taxon-treatment.--><fig id="F1" position="float" orientation="portrait"><label>Plate I.</label><caption><p><italic><tp:taxon-name>Exitianus nanus</tp:taxon-name></italic>.<bold>A–B</bold> habitus, dorsal view <bold>C</bold> face <bold>D</bold> the end of female abdomen, ventral view.</p></caption><graphic xmlns:xlink="http://www.w3.org/1999/xlink" xlink:href="ZooKeys-333-031-g001.jpg" position="float" orientation="portrait" xlink:type="simple"/></fig><fig id="F2" position="float" orientation="portrait"><label>Figure 1.</label><caption><p><italic><tp:taxon-name>Exitianus nanus</tp:taxon-name></italic>.<bold>A–D</bold> male pygofer side, lateral view <bold>E–F</bold> subgenital plate, ventral view <bold>G</bold> valve, ventral view <bold>H</bold> connective, dorsal view.</p></caption><graphic xmlns:xlink="http://www.w3.org/1999/xlink" xlink:href="ZooKeys-333-031-g002.jpg" position="float" orientation="portrait" xlink:type="simple"/></fig></tp:treatment-sec><ref-list><ref id="B7"><mixed-citation xmlns:xlink="http://www.w3.org/1999/xlink" xlink:type="simple"><person-group><name name-style="western"><surname>Distant</surname><given-names>WL</given-names></name></person-group> (<year>1909</year>)<article-title> “Sealark” Rhynchota.</article-title><source>Transactions of the Linnean Society of London, Second Series Zoology </source><volume>13</volume> (<issue>1</issue>): <fpage>29</fpage>-<lpage>47</lpage>.</mixed-citation></ref><ref id="B30"><mixed-citation xmlns:xlink="http://www.w3.org/1999/xlink" xlink:type="simple"><person-group><name name-style="western"><surname>Ross</surname><given-names>HH</given-names></name></person-group> (<year>1968</year>)<article-title> The evolution and dispersal of the grassland leafhopper genus <italic>Exitianus</italic>, with keys to the Old World species (Cicadellidae-Hemiptera).</article-title><source>Bulletin of the British Museum Entomology </source><volume>22</volume> (<issue>1</issue>): <fpage>1</fpage>-<lpage>30</lpage>.</mixed-citation></ref><ref id="B26"><mixed-citation xmlns:xlink="http://www.w3.org/1999/xlink" xlink:type="simple"><person-group><name name-style="western"><surname>Melichar</surname><given-names>L</given-names></name></person-group> (<year>1911</year>)<source> Collections recuillies par M.M. de Rothschild dans l’Afrique Orientale. Homoptères. Bulletin du Muséum National d’Histoire Naturelle, Paris, 106–117.</source></mixed-citation></ref><ref id="B22"><mixed-citation xmlns:xlink="http://www.w3.org/1999/xlink" xlink:type="simple"><person-group><name name-style="western"><surname>Linnavuori</surname><given-names>RE</given-names></name></person-group> (<year>1975</year>)<source> Homoptera: Cicadellidae, Supplement.Insects of Micronesia 6(9): 611–632.</source></mixed-citation></ref><ref id="B24"><mixed-citation xmlns:xlink="http://www.w3.org/1999/xlink" xlink:type="simple"><person-group><name name-style="western"><surname>Matsumura</surname><given-names>S</given-names></name></person-group> (<year>1914</year>)<article-title> Die Jassinen und einige neue Acocephalinen Japans.</article-title><source>Journal of the College of Agriculture, Tohoku Imperial University Sapporo </source><volume>5</volume>: <fpage>165</fpage>-<lpage>240</lpage>.</mixed-citation></ref><ref id="B5"><mixed-citation xmlns:xlink="http://www.w3.org/1999/xlink" xlink:type="simple"><person-group><name name-style="western"><surname>Bergevin</surname><given-names>E</given-names></name></person-group> (<year>1925</year>)<article-title> Description d’une nouvelle espèce d’<italic>Athysanus</italic> suceur de sang humain de l’extrême Sud Algérien (Hémiptère-Homoptère Jassidae).</article-title><source>Archives de l’Institut Pasteur d’Algérie </source><volume>3</volume>: <fpage>42</fpage>-<lpage>44</lpage>.</mixed-citation></ref><ref id="B14"><mixed-citation xmlns:xlink="http://www.w3.org/1999/xlink" xlink:type="simple"><person-group><name name-style="western"><surname>Haupt</surname><given-names>H</given-names></name></person-group> (<year>1927</year>)<article-title> Homoptera Palestinae I. Bulletin. The Zionist Organisation. Institute of Agriculture and Natural History.</article-title><source>Agricultural Experiment Station Tel-Aviv Palestine </source><volume>8</volume>: <fpage>5</fpage>-<lpage>43</lpage>.</mixed-citation></ref><ref id="B9"><mixed-citation xmlns:xlink="http://www.w3.org/1999/xlink" xlink:type="simple"><person-group><name name-style="western"><surname>Dlabola</surname><given-names>J</given-names></name></person-group> (<year>1963</year>)<article-title> Typen und wenig bekannte Arten aus der Sammlung H. Haupt mit Beschreibungen einiger Zikadenarten aus Siberien (Homoptera).</article-title><source>Acta Entomologica Musei nationalis Pragae </source><volume>35</volume>: <fpage>313</fpage>-<lpage>331</lpage>.</mixed-citation></ref><ref id="B15"><mixed-citation xmlns:xlink="http://www.w3.org/1999/xlink" xlink:type="simple"><person-group><name name-style="western"><surname>Haupt</surname><given-names>H</given-names></name></person-group> (<year>1930</year>)<article-title> Drei neue Homoptera-Cicadina aus Ligurien (Italien).</article-title><source>Mitteilungen der Deutschen Entomologischen Gesellschaft </source><volume>1</volume>: <fpage>153</fpage>-<lpage>159</lpage>.</mixed-citation></ref><ref id="B32"><mixed-citation xmlns:xlink="http://www.w3.org/1999/xlink" xlink:type="simple"><person-group><name name-style="western"><surname>Van Duzee</surname><given-names>EP</given-names></name></person-group> (<year>1933</year>)<article-title> The Templeton Crocker Expedition of the California Academy of Sciences, 1932, No. 4. Characters of twenty-four new species of Hemiptera from the Galapagos Islands and the coast and islands of Central America and Mexico.</article-title><source>Proceedings of the California Academy of Sciences San Francisco</source> Ser. <volume>4</volume> (<issue>21</issue>): <fpage>25</fpage>-<lpage>40</lpage>.</mixed-citation></ref><ref id="B23"><mixed-citation xmlns:xlink="http://www.w3.org/1999/xlink" xlink:type="simple"><person-group><name name-style="western"><surname>Linnavuori</surname><given-names>RE</given-names></name><name name-style="western"><surname>DeLong</surname><given-names>DM</given-names></name></person-group> (<year>1978</year>)<source> Some new or little known Neotropical Deltocephalinae (Homoptera, Cicadellidae). Brenesia 14–15: 227–247.</source></mixed-citation></ref><ref id="B1"><mixed-citation xmlns:xlink="http://www.w3.org/1999/xlink" xlink:type="simple"><person-group><name name-style="western"><surname>Ahmed</surname><given-names>M</given-names></name></person-group> (<year>1986</year>)<article-title> Some investigations of leafhoppers of grasslands and allied crops in Pakistan.</article-title><source>Proceedings of Pakistan Congress of Zoology </source><volume>6</volume>: <fpage>51</fpage>-<lpage>62</lpage>.</mixed-citation></ref><ref id="B16"><mixed-citation xmlns:xlink="http://www.w3.org/1999/xlink" xlink:type="simple"><person-group><name name-style="western"><surname>Khatri</surname><given-names>I</given-names></name><name name-style="western"><surname>Webb</surname><given-names>MD</given-names></name></person-group> (<year>2010</year>)<article-title> The Deltocephalinae leafhoppers of Pakistan (Hemiptera, Cicadellidae).</article-title><source>Zootaxa </source><volume>2365</volume>: <fpage>1</fpage>-<lpage>47</lpage>.</mixed-citation></ref><ref id="B2"><mixed-citation xmlns:xlink="http://www.w3.org/1999/xlink" xlink:type="simple"><person-group><name name-style="western"><surname>Ahmed</surname><given-names>M</given-names></name><name name-style="western"><surname>Rao</surname><given-names>S</given-names></name></person-group> (<year>1986</year>)<article-title> Some commonly found leaf and planthoppers on vegetable plants in the suburbs of Peshawar N.W.F.P., Pakistan.</article-title><source>Proceedings of Pakistan Congress of Zoology </source><volume>6</volume>: <fpage>73</fpage>-<lpage>80</lpage>.</mixed-citation></ref><ref id="B3"><mixed-citation xmlns:xlink="http://www.w3.org/1999/xlink" xlink:type="simple"><person-group><name name-style="western"><surname>Ahmed</surname><given-names>M</given-names></name><name name-style="western"><surname>Qadeer</surname><given-names>A</given-names></name><name name-style="western"><surname>Malik</surname><given-names>KF</given-names></name></person-group> (<year>1988</year>)<article-title> Some new cicadellids from grasslands of Karachi, Pakistan (Homoptera, Cicadellidae).</article-title><source>Great Basin Naturalist Memoirs </source><volume>12</volume>: <fpage>10</fpage>-<lpage>17</lpage>.</mixed-citation></ref><ref id="B20"><mixed-citation xmlns:xlink="http://www.w3.org/1999/xlink" xlink:type="simple"><person-group><name name-style="western"><surname>Li</surname><given-names>ZZ</given-names></name><name name-style="western"><surname>He</surname><given-names>T</given-names></name></person-group> (<year>1993</year>)<article-title> A new species of <italic>Exitianus</italic> from Xizang (Homoptera, Euscelinae).</article-title><source>Journal of Guizhou Agriculture College</source> supp. <volume>12</volume>: <fpage>27</fpage>-<lpage>28</lpage>.</mixed-citation></ref><ref id="B19"><mixed-citation xmlns:xlink="http://www.w3.org/1999/xlink" xlink:type="simple"><person-group><name name-style="western"><surname>Li</surname><given-names>ZZ</given-names></name><name name-style="western"><surname>Dai</surname><given-names>RH</given-names></name><name name-style="western"><surname>Xing</surname><given-names>JC</given-names></name></person-group> (<year>2011</year>)<source> Deltocephalinae from China (Hemiptera, Cicadellidae).</source><publisher-name>Popular Science Press, Beijing</publisher-name>, <publisher-loc>China</publisher-loc>, <lpage>359</lpage> pp.</mixed-citation></ref></ref-list></tp:taxon-treatment>
