# Supplementary material for: Review of the grassland leafhopper genus Exitianus Ball (Hemiptera, Cicadellidae, Deltocephalinae, Chiasmini) from China
Source: Zookeys. 2013 Sep 20;(333):31–43. doi: 10.3897/zookeys.333.5324 (PMC3800832; doi:10.3897/zookeys.333.5324)
Supplement: XML Treatment for Exitianus indicus [file zookeys.333.5324-treatment3.xml]

<!DOCTYPE tp:taxon-treatment
  PUBLIC "-//TaxonX//DTD Taxonomic Treatment Publishing DTD v0 20100105//EN" "tax-treatment-NSO.dtd">
<tp:taxon-treatment xmlns:tp="http://www.plazi.org/taxpub"><tp:treatment-meta><mixed-citation publication-type="journal"><person-group><name><surname>Duan</surname><given-names>Yani</given-names></name><name><surname>Zhang</surname><given-names>Yalin</given-names></name></person-group><article-title>Review of the grassland leafhopper genus <italic>Exitianus</italic> Ball (Hemiptera, Cicadellidae, Deltocephalinae, Chiasmini) from China</article-title><source>Zookeys</source><day>20</day><month>9</month><year>2013</year><volume>2013</volume><issue>333</issue><fpage>31</fpage><lpage>43</lpage><pub-id pub-id-type="doi">10.3897/zookeys.333.5324</pub-id></mixed-citation></tp:treatment-meta><tp:nomenclature><tp:taxon-name>
                        <tp:taxon-name-part taxon-name-part-type="genus">Exitianus</tp:taxon-name-part>
                        <tp:taxon-name-part taxon-name-part-type="species">indicus</tp:taxon-name-part>
                        <object-id xmlns:xlink="http://www.w3.org/1999/xlink" xlink:type="simple">http://species-id.net/wiki/Exitianus_indicus</object-id>
                    </tp:taxon-name><tp:taxon-authority>(Distant)</tp:taxon-authority><xref ref-type="fig" rid="F4">Plate II</xref><xref ref-type="fig" rid="F5">, Figures 3</xref><xref ref-type="fig" rid="F6"/><xref ref-type="fig" rid="F7"/><xref ref-type="fig" rid="F8">–6</xref><tp:nomenclature-citation-list><tp:nomenclature-citation><tp:taxon-name>Athysanus indicus</tp:taxon-name><comment> Distant, 1908: 344.</comment></tp:nomenclature-citation><tp:nomenclature-citation><tp:taxon-name>Athysanus atkinsoni</tp:taxon-name><comment>; <xref ref-type="bibr" rid="B6">Distant 1908</xref>: 345. Synonymized by <xref ref-type="bibr" rid="B30">Ross 1968</xref>: 12.</comment></tp:nomenclature-citation><tp:nomenclature-citation><tp:taxon-name>Exitianus indicus</tp:taxon-name><comment>; <xref ref-type="bibr" rid="B30">Ross 1968</xref>: 12, figs 9–10,26–30, 69.</comment></tp:nomenclature-citation><tp:nomenclature-citation><tp:taxon-name>Exitianus major</tp:taxon-name><comment>; <xref ref-type="bibr" rid="B3">Ahmed et al. 1988</xref>: 10, fig. 1. Synonymized by <xref ref-type="bibr" rid="B16">Khatri and Webb 2010</xref>: 10.</comment></tp:nomenclature-citation></tp:nomenclature-citation-list></tp:nomenclature><tp:treatment-sec sec-type="Description"><title>Description.</title><p>Length. Male: 4.0–4.5mm; female: 4.0–5.2mm.</p><p>Yellow-brown with variable transverse arcuate brown band on vertex (<xref ref-type="fig" rid="F4">Plate II: A–E</xref>); frontoclypeus with faint brown lateral arcs (<xref ref-type="fig" rid="F4">Plate II: F</xref>). Scutellum with faint brown basal triangles (<xref ref-type="fig" rid="F4">Plate II: A–E</xref>).</p><p><bold>Male</bold> <bold>genitalia.</bold> Pygofer side usually with 2–3 apical brown or black macrosetae (<xref ref-type="fig" rid="F5">Figs 3</xref><xref ref-type="fig" rid="F6">–4</xref>). Style preapical lobe narrowly triangular, apophysis abruptly tapered at apex (<xref ref-type="fig" rid="F7">Fig. 5E</xref>). Aedeagal shaft strongly laterally compressed, gonopore large with rim forming concave margin in lateral view; with pair of small dorsobasal processes (<xref ref-type="fig" rid="F7">Figs 5G</xref><xref ref-type="fig" rid="F8">, 6</xref>).</p><p><bold>Female.</bold> Sternite VII with posterior margin with a shallow notch in mid-line (<xref ref-type="fig" rid="F4">Plate II: G</xref>).</p><fig id="F4" position="float" orientation="portrait"><label>Plate II.</label><caption><p><italic><tp:taxon-name>Exitianus indicus</tp:taxon-name></italic>.<bold>A–E</bold> habitus, dorsal view <bold>F</bold> face <bold>G</bold> the end of female abdomen, ventral view.</p></caption><graphic xmlns:xlink="http://www.w3.org/1999/xlink" xlink:href="ZooKeys-333-031-g004.jpg" position="float" orientation="portrait" xlink:type="simple"/></fig><fig id="F5" position="float" orientation="portrait"><label>Figure 3.</label><caption><p><italic><tp:taxon-name>Exitianus indicus</tp:taxon-name></italic>. <bold>A–J</bold> male pygofer side, lateral view from the same specimen, respectively.</p></caption><graphic xmlns:xlink="http://www.w3.org/1999/xlink" xlink:href="ZooKeys-333-031-g005.jpg" position="float" orientation="portrait" xlink:type="simple"/></fig><fig id="F6" position="float" orientation="portrait"><label>Figure 4.</label><caption><p><italic><tp:taxon-name>Exitianus indicus</tp:taxon-name></italic>. <bold>A–H</bold> male pygofer side, lateral view.</p></caption><graphic xmlns:xlink="http://www.w3.org/1999/xlink" xlink:href="ZooKeys-333-031-g006.jpg" position="float" orientation="portrait" xlink:type="simple"/></fig><fig id="F7" position="float" orientation="portrait"><label>Figure 5.</label><caption><p><italic><tp:taxon-name>Exitianus indicus</tp:taxon-name></italic>. <bold>A–C</bold> subgenital plate, ventral view <bold>D</bold> valve, ventral view <bold>E</bold> style, dorsal view <bold>F</bold> connective, dorsal view <bold>G</bold> aedeagus, dorsal view.</p></caption><graphic xmlns:xlink="http://www.w3.org/1999/xlink" xlink:href="ZooKeys-333-031-g007.jpg" position="float" orientation="portrait" xlink:type="simple"/></fig><fig id="F8" position="float" orientation="portrait"><label>Figure 6.</label><caption><p><italic><tp:taxon-name>Exitianus indicus</tp:taxon-name></italic>. <bold>A–G</bold> aedeagus, lateral view <bold>A, B</bold> (after Ross, 1968)</p></caption><graphic xmlns:xlink="http://www.w3.org/1999/xlink" xlink:href="ZooKeys-333-031-g008.jpg" position="float" orientation="portrait" xlink:type="simple"/></fig></tp:treatment-sec><tp:treatment-sec sec-type="Material examined"><title>Material examined.</title><p><bold>China: Jilin Prov.:</bold> 1 male, Lingjiang City, 30.VII.1983, coll. Wu Zhengliang &amp; Hua Baozhen; <bold>Zhejiang Prov.:</bold> 21 males, 10 females, Wuyanling, 400m, 1.VIII.2005, coll. DY; <bold>Fujian Prov.:</bold> 1 male, Wuyishan, Nantan, 18.VIII.2002, coll. SQ; 2 males, Guangze County, 24.VIII.2002, coll. SQ; 1 male, Wuyishan Sanggang, 19.VII.2006, coll. YM; 41 males, 10 females, Shanghang County, Buyun Town, 21.VII.2009, coll. CY; 3 males, 1 female, Wuyishan, Tongmucun, 7.VIII.2009, coll. CY; <bold>Jiangxi Prov.:</bold> 34 males, <!--PageBreak-->10 females, Anfu County, 10.VIII.2002; 4 males, 4 females, Ruijin City, Baying Town, 280m, 15.VIII.2004, coll. WC &amp; YM; 7 males, 6 females, Pingxiang City, Lianhua County, 4.VIII.2002, coll. SQ; <bold>Henan Prov.:</bold> 1 male, Jigongshan, 11.VII.1997, coll. SQ; 1 male, Ruijin City, Baying Town, 280m, 15.VIII.2004, coll. WC &amp; YM; 1 male, Baiyunshan, 17.VIII.2008, coll. LL; <bold>Hubei Prov.:</bold> 1 male, Wudangshan, 22.VII.2001, coll. Huang Min &amp; Zhang Guiling; <bold>Hunan Prov.:</bold> 1 male, Chenzhou City, 28.VIII.1985, coll. ZY &amp; Chai Yonghui; 9 males, 3 females, Changde City, Huanan Factory, 22.VII.2002, coll. SQ; 6 <!--PageBreak-->males, Zhangjiajie, 25.VII.2002; <bold>Guangdong Prov.:</bold> 1 male, Dianbai County, 13.IV.1983, coll. ZY; 1 male, Shenzhen, 18.IV.1983, coll. ZY; 1 male, Dinghushan, 7.VII.1985, coll. ZY; <bold>Guangxi Prov.:</bold> 10 males, 4 females, Huaping, 9.VIII.2000, coll. LZ; 1 male, Huaping, 26.VIII.2000, coll. LZ; 5 males, Fangchenggang City, Naqin Town, 1–3.VIII.2001, coll. He Zhiqiang; 13 males, 6 females, Xinzhai, 18.VIII.2005, coll. YM &amp; KJ;1 male, Yuanbaoshan, 12.VIII.2006, coll. YM &amp; KJ; <bold>Hainan Prov.:</bold> 10 males, 5 females, Yacheng, 6.V.1983, coll. ZY; 1 male, Wuzhishan, 720m, 31.VII.2009, coll. Gaoxia; 1 male, Bawangling, 9.VIII.2010, coll. WY; 1 male, Tongguling, 26.VIII.2010, coll. WY; <bold>Sichuan Prov.: <!--PageBreak--></bold>2 males, 9 females, Kangding, 2500m, 8.XI.1999, coll. Qin Daozheng; 2 males, 8 females, Zhubalong, 2450m, 11.VII.2011, coll. Sun Qiang; <bold>Guizhou Prov.:</bold> 5 males, Guiyang City, Huaxi Park, 1100m, 25.VII.2001; <bold>Yunnan Prov.:</bold> 1 male, Daluo Town, 26.X.1987, coll. Feng Jinian &amp; Lili; 10 males, 8 females, Mengla County, Yaoqu Town, V.1991; 1 male, Tengchong County, 22.XI.1999; 2 males, Xishuangbanna, 11.VII.2003; 1 male, Mengla City, 21.VII.2005, coll. LL; 1 male, Simao City, 30.VII.2005, coll. LL; 31 males, 20 females, Tengchong County, Huoshan Park, 1930m, 14.VIII.2005, coll. YM &amp; KJ; 1 male, Dali, 29.VIII.2010, coll. ZM;1 male, Diqing, 14.VIII.2010, coll. ZM; 1 male, Jinghong City, 1.IX.2010, coll. ZM; 1 male, Daluo Town, 679m, 23.V.2011, coll. LL; 1 male, Lancang County, 25.V.2011, coll. LL; 1 male, Nansan Town, 29.V.2011, coll. LL; 1 male, Yingjiang County, Zhanxi Town, 1009m, 2.VI.2011, coll. LL; 1 male, Tengchong County, 1632m, 5.VI.2011, coll. LL; 4 males, Lushui County, Chenggan Town, 1013m, 6.VI.2011, coll. LL; 1 male, Zhenyuan County, 13.VI.2011, coll. LL; <bold>Shaanxi  Prov.:</bold> 1 male, Liuba County, 20.VII.1995, coll. ZR; 3 males, 3 females, Liuba County, <!--PageBreak-->20.VIII.1995, coll. ZR; 1 male, Zhouzhi County, 24.IX.2008, coll. LL; 1 male, Foping County, 1060m, 1.X.2008, coll. LL; <bold>Gansu Prov.:</bold> 1 male, Cheng County, 25.VII.2002, coll. WC &amp; Shang Suqin; 1 male, Ruijin City, Baying Town, 280m, 15.VIII.2004, coll. WC &amp; YM. All deposited in NWAFU and mainly collected at light. Abbreviations for collectors: DY: Duan Yani; SQ: Sun Qinxia; LL: Lu Lin; YM: Yang Meixia; CY: Cao Yanghui; ZY: Zhang Yalin; ZM: Zhang Meng; ZR: Zhang Wenzhu &amp; Ren Liyun; WC: Wei Cong; LZ: Liu Zhenjiang; KJ: Kang Juxia; WY: Wang Yang.</p></tp:treatment-sec><tp:treatment-sec sec-type="Distribution"><title>Distribution.</title><p>Eastern Hemisphere.</p></tp:treatment-sec><tp:treatment-sec sec-type="Remarks"><title>Remarks.</title><p>Considerablevariation was found in the apical black macrosetae of the male pygofer and shape of the aedeagus in this species (see <xref ref-type="fig" rid="F5">Figs 3</xref><xref ref-type="fig" rid="F6">, 4</xref> &amp; <xref ref-type="fig" rid="F8">6</xref>).</p><!--PageBreak--></tp:treatment-sec><ref-list><ref id="B6"><mixed-citation xmlns:xlink="http://www.w3.org/1999/xlink" xlink:type="simple"><person-group><name name-style="western"><surname>Distant</surname><given-names>WL</given-names></name></person-group> (<year>1908</year>)<source> Rhynchota-Homoptera. In: Bingham CT (Ed) The Fauna of British India, including Ceylon and Burma, 4, 501 pp.</source></mixed-citation></ref><ref id="B30"><mixed-citation xmlns:xlink="http://www.w3.org/1999/xlink" xlink:type="simple"><person-group><name name-style="western"><surname>Ross</surname><given-names>HH</given-names></name></person-group> (<year>1968</year>)<article-title> The evolution and dispersal of the grassland leafhopper genus <italic>Exitianus</italic>, with keys to the Old World species (Cicadellidae-Hemiptera).</article-title><source>Bulletin of the British Museum Entomology </source><volume>22</volume> (<issue>1</issue>): <fpage>1</fpage>-<lpage>30</lpage>.</mixed-citation></ref><ref id="B3"><mixed-citation xmlns:xlink="http://www.w3.org/1999/xlink" xlink:type="simple"><person-group><name name-style="western"><surname>Ahmed</surname><given-names>M</given-names></name><name name-style="western"><surname>Qadeer</surname><given-names>A</given-names></name><name name-style="western"><surname>Malik</surname><given-names>KF</given-names></name></person-group> (<year>1988</year>)<article-title> Some new cicadellids from grasslands of Karachi, Pakistan (Homoptera, Cicadellidae).</article-title><source>Great Basin Naturalist Memoirs </source><volume>12</volume>: <fpage>10</fpage>-<lpage>17</lpage>.</mixed-citation></ref><ref id="B16"><mixed-citation xmlns:xlink="http://www.w3.org/1999/xlink" xlink:type="simple"><person-group><name name-style="western"><surname>Khatri</surname><given-names>I</given-names></name><name name-style="western"><surname>Webb</surname><given-names>MD</given-names></name></person-group> (<year>2010</year>)<article-title> The Deltocephalinae leafhoppers of Pakistan (Hemiptera, Cicadellidae).</article-title><source>Zootaxa </source><volume>2365</volume>: <fpage>1</fpage>-<lpage>47</lpage>.</mixed-citation></ref></ref-list></tp:taxon-treatment>
